# Supplementary material for: Interactions with Microbial Proteins Driving the Antibacterial Activity of Flavonoids
Source: Pharmaceutics. 2021 May 5;13(5):660. doi: 10.3390/pharmaceutics13050660 (PMC8147964; doi:10.3390/pharmaceutics13050660)
Supplement: Supplementary file 1 [file pharmaceutics-13-00660-s001.zip]

Archive with 1 entries (1 files):
- pharmaceutics-1203641-supplementary.pdf
